# Supplementary material for: The Use of Nanoscale Montmorillonite (MMT) as Reinforcement for Polylactide Acid (PLA) Prepared by Fused Deposition Modeling (FDM)—Comparative Study with Biocarbon and Talc Fillers
Source: Materials (Basel). 2022 Jul 27;15(15):5205. doi: 10.3390/ma15155205 (PMC9369621; doi:10.3390/ma15155205)
Supplement: Supplementary file 1 [file materials-15-05205-s001.zip]

Archive with 1 entries (1 files):
- materials-1804199-supplementary.pdf
